# Supplementary material for: The influence of habitats on female mobility in Central and Western Africa inferred from human mitochondrial variation
Source: BMC Evol Biol. 2013 Jan 29;13:24. doi: 10.1186/1471-2148-13-24 (PMC3605107; doi:10.1186/1471-2148-13-24)
Supplement: Additional file 1: Table S1 — Database used in the present study. The populations are listed in a geographical order from East to West with their linguistic affiliation according to ethnologue.com. [file 1471-2148-13-24-S1.xls]

## Sheet: Sheet1
Table S1. Database used in the present study. The populations are listed in a geographical order from East to West with their linguistic affiliation according to ethnologue.com
Code	Population Name	N	Country	Reference	Language
San	Sanga	30	Central African Republic	Batini et al., 2007	Niger-Congo, Atlantic-Congo, Volta-Congo, Benue-Congo, Bantoid, Southern, Narrow Bantu, Central, L, Luba (L.30).
Ban	BatekeN	53	Congo	Present study	Niger-Congo, Atlantic-Congo, Volta-Congo, Benue-Congo, Bantoid, Southern, Narrow Bantu, Northwest, B, Teke (B.70)
Bat	BatekeS	50	Congo	Batini et al., 2007	Niger-Congo, Atlantic-Congo, Volta-Congo, Benue-Congo, Bantoid, Southern, Narrow Bantu, Northwest, B, Teke (B.70)
Bet	Beti	48	Congo	Present study	Niger-Congo, Atlantic-Congo, Volta-Congo, Benue-Congo, Bantoid, Southern, Narrow Bantu, Northwest, A, Yaunde-Fang (A.70)
Ben	Benga	50	Gabon	Quintana Murci et al., 2008	Niger-Congo, Atlantic-Congo, Volta-Congo, Benue-Congo, Bantoid, Southern, Narrow Bantu, Northwest, A, Bube-Benga (A.30)
Dum	Duma	47	Gabon	Quintana Murci et al., 2008	Niger-Congo, Atlantic-Congo, Volta-Congo, Benue-Congo, Bantoid, Southern, Narrow Bantu, Northwest, B, Njebi (B.50).
Evi	Eviya	38	Gabon	Quintana Murci et al., 2008	Niger-Congo, Atlantic-Congo, Volta-Congo, Benue-Congo, Bantoid, Southern, Narrow Bantu, Northwest, B, Tsogo (B.30)
Fag	Fang	66	Gabon	Quintana Murci et al., 2008	Niger-Congo, Atlantic-Congo, Volta-Congo, Benue-Congo, Bantoid, Southern, Narrow Bantu, Northwest, A, Yaunde-Fang (A.70)
Gal	Galoa	51	Gabon	Quintana Murci et al., 2008	Niger-Congo, Atlantic-Congo, Volta-Congo, Benue-Congo, Bantoid, Southern, Narrow Bantu, Northwest, B, Myene (B.10)
Gis	Eshira	40	Gabon	Quintana Murci et al., 2008	Niger-Congo, Atlantic-Congo, Volta-Congo, Benue-Congo, Bantoid, Southern, Narrow Bantu, Northwest, B, Sira (B.40)
Kel	Akele	48	Gabon	Quintana Murci et al., 2008	Niger-Congo, Atlantic-Congo, Volta-Congo, Benue-Congo, Bantoid, Southern, Narrow Bantu, Northwest, B, Kele (B.20)
Kot	Kota	56	Gabon	Quintana Murci et al., 2008	Niger-Congo, Atlantic-Congo, Volta-Congo, Benue-Congo, Bantoid, Southern, Narrow Bantu, Northwest, B, Kele (B.20)
Mak	Makina	45	Gabon	Quintana Murci et al., 2008	Niger-Congo, Atlantic-Congo, Volta-Congo, Benue-Congo, Bantoid, Southern, Narrow Bantu, Northwest, A, Yaunde-Fang (A.70)
Ndu	Ndumu	39	Gabon	Quintana Murci et al., 2008	Niger-Congo, Atlantic-Congo, Volta-Congo, Benue-Congo, Bantoid, Southern, Narrow Bantu, Northwest, B, Mbere (B.60)
Nze	Nzebi	63	Gabon	Quintana Murci et al., 2008	Niger-Congo, Atlantic-Congo, Volta-Congo, Benue-Congo, Bantoid, Southern, Narrow Bantu, Northwest, B, Njebi (B.50).
Oba	Obamba	47	Gabon	Quintana Murci et al., 2008	Niger-Congo, Atlantic-Congo, Volta-Congo, Benue-Congo, Bantoid, Southern, Narrow Bantu, Northwest, B, Mbere (B.60).
Oru	Orungu	20	Gabon	Quintana Murci et al., 2008	Niger-Congo, Atlantic-Congo, Volta-Congo, Benue-Congo, Bantoid, Southern, Narrow Bantu, Northwest, B, Myene (B.10).
Pun	Punu	52	Gabon	Quintana Murci et al., 2008	Niger-Congo, Atlantic-Congo, Volta-Congo, Benue-Congo, Bantoid, Southern, Narrow Bantu, Northwest, B, Sira (B.40)
Sha	Shake	51	Gabon	Quintana Murci et al., 2008	Niger-Congo, Atlantic-Congo, Volta-Congo, Benue-Congo, Bantoid, Southern, Narrow Bantu, Northwest, B, Kele (B.20)
Tek	Ateke	54	Gabon	Quintana Murci et al., 2008	Niger-Congo, Atlantic-Congo, Volta-Congo, Benue-Congo, Bantoid, Southern, Narrow Bantu, Northwest, B, Teke (B.70)
Tso	Tsogo	64	Gabon	Quintana Murci et al., 2008	Niger-Congo, Atlantic-Congo, Volta-Congo, Benue-Congo, Bantoid, Southern, Narrow Bantu, Northwest, B, Tsogo (B.30).
Bak	Bakaka	50	Cameroon	Coia et al., 2005	Niger-Congo, Atlantic-Congo, Volta-Congo, Benue-Congo, Bantoid, Southern, Narrow Bantu, Northwest, A, Lundu-Balong (A.10), Ngoe
Bam	Bamileke	48	Cameroon	Destro Bisol et al., 2004	Niger-Congo, Atlantic-Congo, Volta-Congo, Benue-Congo, Bantoid, Southern, Wide Grassfields, Narrow Grassfields, Mbam-Nkam, Bamileke.
Bas	Bassa	47	Cameroon	Coia et al., 2005	Niger-Congo, Atlantic-Congo, Volta-Congo, Benue-Congo, Bantoid, Southern, Narrow Bantu, Northwest, A, Basaa (A.40)
Caf	Foumban	107	Cameroon	Veeramah et al., 2010	Niger-Congo, Atlantic-Congo, Volta-Congo, Benue-Congo, Bantoid, Southern, Wide Grassfields, Narrow Grassfields, Mbam-Nkam, Nun
Caw	Wum	115	Cameroon	Veeramah et al., 2010	Niger-Congo, Atlantic-Congo, Volta-Congo, Benue-Congo, Bantoid, Southern, Wide Grassfields, Narrow Grassfields, Ring, West
Cbt	Bankim	34	Cameroon	Veeramah et al., 2010	Niger-Congo, Atlantic-Congo, Volta-Congo, Benue-Congo, Bantoid, Southern, Tikar
Ewd	Ewondo	25	Cameroon	Quintana Murci et al., 2008	Niger-Congo, Atlantic-Congo, Volta-Congo, Benue-Congo, Bantoid, Southern, Narrow Bantu, Northwest, A, Yaunde-Fang (A.70).
Ewo	Ewondo	53	Cameroon	Destro-Bisol et al., 2004	Niger-Congo, Atlantic-Congo, Volta-Congo, Benue-Congo, Bantoid, Southern, Narrow Bantu, Northwest, A, Yaunde-Fang (A.70).
Fac	Fang	39	Cameroon	Quintana Murci et al., 2008	Niger-Congo, Atlantic-Congo, Volta-Congo, Benue-Congo, Bantoid, Southern, Narrow Bantu, Northwest, A, Yaunde-Fang (A.70)
Fal	Fali	42	Cameroon	Coia et al., 2005	Niger-Congo, Atlantic-Congo, Volta-Congo, North, Adamawa-Ubangi, Adamawa, Fali
Fuc	FulbeC.	34	Cameroon	Coia et al., 2005	Niger-Congo, Atlantic-Congo, Atlantic, Northern, Senegambian, Fula-Wolof, Fulani, Eastern.
Ngo	Ngoumba	44	Cameroon	Batini et al., 2007	Niger-Congo, Atlantic-Congo, Volta-Congo, Benue-Congo, Bantoid, Southern, Narrow Bantu, Northwest, A, Makaa-Njem (A.80).
Ngu	Ngumba	88	Cameroon	Quintana Murci et al., 2008	Niger-Congo, Atlantic-Congo, Volta-Congo, Benue-Congo, Bantoid, Southern, Narrow Bantu, Northwest, A, Makaa-Njem (A.80).
Tal	Tali	20	Cameroon	Coia et al., 2005	Niger-Congo, Atlantic-Congo, Volta-Congo, North, Adamawa-Ubangi, Adamawa, Mbum-Day, Mbum, Central, Karang
Tup	Tupuri	26	Cameroon	Coia et al., 2005	Niger-Congo, Atlantic-Congo, Volta-Congo, North, Adamawa-Ubangi, Adamawa, Mbum-Day, Mbum, Northern, Tupuri-Mambai
Ana	Afaha Obong	37	Nigeria	Veeramah et al., 2010	Niger-Congo, Atlantic-Congo, Volta-Congo, Benue-Congo, Cross River, Delta Cross, Lower Cross, Obolo, Efik
Ane	Ediene Abak	26	Nigeria	Veeramah et al., 2010	Niger-Congo, Atlantic-Congo, Volta-Congo, Benue-Congo, Cross River, Delta Cross, Lower Cross, Obolo, Efik
Ani	Ikot Obioma	44	Nigeria	Veeramah et al., 2010	Niger-Congo, Atlantic-Congo, Volta-Congo, Benue-Congo, Cross River, Delta Cross, Lower Cross, Obolo, Efik
Efe	Efut1	49	Nigeria	Veeramah et al., 2010	Niger-Congo, Atlantic-Congo, Volta-Congo, Benue-Congo, Cross River, Delta Cross, Lower Cross, Obolo, Efik
Efi	Efut2	48	Nigeria	Veeramah et al., 2010	Niger-Congo, Atlantic-Congo, Volta-Congo, Benue-Congo, Cross River, Delta Cross, Lower Cross, Obolo, Efik
Efo	Uwanse	48	Nigeria	Veeramah et al., 2010	Niger-Congo, Atlantic-Congo, Volta-Congo, Benue-Congo, Cross River, Delta Cross, Lower Cross, Obolo, Efik
Eka	Akampka	17	Nigeria	Veeramah et al., 2010	Niger-Congo, Atlantic-Congo, Volta-Congo, Benue-Congo, Bantoid, Southern, Ekoid
Ekc	Calabar	28	Nigeria	Veeramah et al., 2010	Niger-Congo, Atlantic-Congo, Volta-Congo, Benue-Congo, Bantoid, Southern, Ekoid
Eki	Ikom	38	Nigeria	Veeramah et al., 2010	Niger-Congo, Atlantic-Congo, Volta-Congo, Benue-Congo, Bantoid, Southern, Ekoid
Ekn	Akampka	50	Nigeria	Veeramah et al., 2010	Niger-Congo, Atlantic-Congo, Volta-Congo, Benue-Congo, Bantoid, Southern, Ekoid
Iae	Afaha Eket	50	Nigeria	Veeramah et al., 2010	Niger-Congo, Atlantic-Congo, Volta-Congo, Benue-Congo, Cross River, Delta Cross, Lower Cross, Obolo, Efik
Iba	Awa	28	Nigeria	Veeramah et al., 2010	Niger-Congo, Atlantic-Congo, Volta-Congo, Benue-Congo, Cross River, Delta Cross, Lower Cross, Obolo, Efik
Ibi	Itam	48	Nigeria	Veeramah et al., 2010	Niger-Congo, Atlantic-Congo, Volta-Congo, Benue-Congo, Cross River, Delta Cross, Lower Cross, Obolo, Efik
Ibo	Oku	48	Nigeria	Veeramah et al., 2010	Niger-Congo, Atlantic-Congo, Volta-Congo, Benue-Congo, Cross River, Delta Cross, Lower Cross, Obolo, Efik
Ido	Idoma	37	Nigeria	Present study	Niger-Congo, Atlantic-Congo, Volta-Congo, Benue-Congo, Idomoid, Akweya, Etulo-Idoma, Idoma.
Iei	Edienne Ikono	49	Nigeria	Veeramah et al., 2010	Niger-Congo, Atlantic-Congo, Volta-Congo, Benue-Congo, Cross River, Delta Cross, Lower Cross, Obolo, Efik
Iga	Igala	41	Nigeria	Present study	Niger-Congo, Atlantic-Congo, Volta-Congo, Benue-Congo, Defoid, Yoruboid, Igala.
Igc	Calabar	96	Nigeria	Veeramah et al., 2010	Niger-Congo, Atlantic-Congo, Volta-Congo, Benue-Congo, Igboid, Igbo
Ige	Enugu	54	Nigeria	Veeramah et al., 2010	Niger-Congo, Atlantic-Congo, Volta-Congo, Benue-Congo, Igboid, Igbo
Ign	Nenwe	50	Nigeria	Veeramah et al., 2010	Niger-Congo, Atlantic-Congo, Volta-Congo, Benue-Congo, Igboid, Igbo
Ini	Ntan Ibiono	50	Nigeria	Veeramah et al., 2010	Niger-Congo, Atlantic-Congo, Volta-Congo, Benue-Congo, Cross River, Delta Cross, Lower Cross, Obolo, Efik
Inn	Nnung Ndem	50	Nigeria	Veeramah et al., 2010	Niger-Congo, Atlantic-Congo, Volta-Congo, Benue-Congo, Cross River, Delta Cross, Lower Cross, Obolo, Efik
Ioi	Oku-Iboku	50	Nigeria	Veeramah et al., 2010	Niger-Congo, Atlantic-Congo, Volta-Congo, Benue-Congo, Cross River, Delta Cross, Lower Cross, Obolo, Efik
Ita	Obong Itam	50	Nigeria	Veeramah et al., 2010	Niger-Congo, Atlantic-Congo, Volta-Congo, Benue-Congo, Cross River, Delta Cross, Lower Cross, Obolo, Efik
Iue	Ukpom Ette	50	Nigeria	Veeramah et al., 2010	Niger-Congo, Atlantic-Congo, Volta-Congo, Benue-Congo, Cross River, Delta Cross, Lower Cross, Obolo, Efik
Iwn	Western Nsit	36	Nigeria	Veeramah et al., 2010	Niger-Congo, Atlantic-Congo, Volta-Congo, Benue-Congo, Cross River, Delta Cross, Lower Cross, Obolo, Efik
Oao	Afaha Okpo	28	Nigeria	Veeramah et al., 2010	Niger-Congo, Atlantic-Congo, Volta-Congo, Benue-Congo, Cross River, Delta Cross, Lower Cross, Obolo, Oro
Oau	Afaha Ukwong	70	Nigeria	Veeramah et al., 2010	Niger-Congo, Atlantic-Congo, Volta-Congo, Benue-Congo, Cross River, Delta Cross, Lower Cross, Obolo, Oro
Tiv	Tiv	51	Nigeria	Present study	Niger-Congo, Atlantic-Congo, Volta-Congo, Benue-Congo, Bantoid, Southern, Tivoid.
Yor	Yoruba	34	Nigeria	Watson et al., 1996	Niger-Congo, Atlantic-Congo, Volta-Congo, Benue-Congo, Defoid, Yoruboid, Edekiri.
Ghe	Enchi1	20	Ghana	Veeramah et al., 2010	Niger-Congo, Atlantic-Congo, Volta-Congo, Kwa, Nyo, Potou-Tano, Tano, Central, Akan
Ghf	Enchi	59	Ghana	Veeramah et al., 2010	Niger-Congo, Atlantic-Congo, Volta-Congo, Kwa, Nyo, Potou-Tano, Tano, Central, Akan
Ghh	Ho	87	Ghana	Veeramah et al., 2010	Niger-Congo, Atlantic-Congo, Volta-Congo, Kwa, Left Bank, Gbe
Ghk	Kibi	51	Ghana	Veeramah et al., 2010	Niger-Congo, Atlantic-Congo, Volta-Congo, Kwa, Nyo, Potou-Tano, Tano, Central, Akan
Ghs	Sefwi-Wiawso	21	Ghana	Veeramah et al., 2010	Niger-Congo, Atlantic-Congo, Volta-Congo, Kwa, Nyo, Potou-Tano, Tano, Central, Akan
Gb1	BDA/EJA/BAB/CCJ/BIF	50	Guinea Bissau	Rosa et al., 2004	Niger-Congo, Atlantic-Congo, Atlantic, Northern, Bak, Jola [] Niger-Congo, Atlantic-Congo, Atlantic, Northern, Eastern Senegal-Guinea
Gb2	BJG	22	Guinea Bissau	Rosa et al., 2004	Niger-Congo, Atlantic-Congo, Atlantic, Bijago.
Gb3	BLE	62	Guinea Bissau	Rosa et al., 2004	Niger-Congo, Atlantic-Congo, Atlantic, Northern, Bak, Balant-Ganja
Gb4	PBO/MFV/MAN/BRA	77	Guinea Bissau	Rosa et al., 2004	Niger-Congo, Atlantic-Congo, Atlantic, Northern, Bak, Manjaku-Papel.
Gb5	FUP/FUF/FUL/FUT	77	Guinea Bissau	Rosa et al., 2004	Niger-Congo, Atlantic-Congo, Atlantic, Northern, Senegambian, Fula-Wolof, Fulani, West Central.
Gb6	MNK/MSW/LAN/JAD/SUS	58	Guinea Bissau	Rosa et al., 2004	Niger-Congo, Atlantic-Congo, Atlantic, Southern [] Niger-Congo, Mande, Western, Central-Southwestern, Central
Gb7	NAJ	26	Guinea Bissau	Rosa et al., 2004	Niger-Congo, Atlantic-Congo, Atlantic, Northern, Mbulungish-Nalu
Lim	Limba	68	Sierra Leone	Jackson et al., 2005	Niger-Congo, Atlantic-Congo, Atlantic, Southern, Limba.
Lok	Loko	32	Sierra Leone	Jackson et al., 2005	Niger-Congo, Mande, Western, Central-Southwestern, Southwestern, Mende-Loma, Mende-Bandi, Mende-Loko.
Men	Mende	55	Sierra Leone	Jackson et al., 2005	Niger-Congo, Mande, Western, Central-Southwestern, Southwestern, Mende-Loma, Mende-Bandi, Mende-Loko.
Tem	Temne	122	Sierra Leone	Jackson et al., 2005	Niger-Congo, Atlantic-Congo, Atlantic, Southern, Mel, Temne, Temne-Banta.
Mad	Mandenka	78	Senegal	Graven et al., 1995	Niger-Congo, Mande, Western, Central-Southwestern, Central, Manding-Jogo, Manding-Vai, Manding-Mokole, Manding, Manding-West
Ser	Serer	23	Senegal	Rando et al., 1998	Niger-Congo, Atlantic-Congo, Atlantic, Northern, Senegambian, Serer.
Wol	Woloff	48	Senegal	Rando et al., 1998	Niger-Congo, Atlantic-Congo, Atlantic, Northern, Senegambian, Fula-Wolof, Wolof.
