# Supplementary material for: The influence of habitats on female mobility in Central and Western Africa inferred from human mitochondrial variation
Source: BMC Evol Biol. 2013 Jan 29;13:24. doi: 10.1186/1471-2148-13-24 (PMC3605107; doi:10.1186/1471-2148-13-24)
Supplement: Additional file 2: Table S2 — Pairwise genetic distances matrix among populations. Non-significant distances are reported as null. [file 1471-2148-13-24-S2.xls]

## Sheet: 85
Table S2. Pairwise genetic distances matrix among populations. Non-significant distances are reported as null.
	San	Bat	Ban	Bet	Oba	Tek	Ndu	Dum	Kot	Mak	Sha	Nze	Pun	Evi	Gis	Tso	Gal	Kel	Oru	Ben	Fag	Fac	Ngu	Bas	Ewo	Ngo	Bak	Bam	Ewd	Caf	Cbt	Caw	Tal	Fal	Tup	Fuc	Efi	Ekc	Eki	Efo	Eka	Oau	Ekn	Oao	Inn	Iae	Iei	Iba	Iue
San	0
Bat	0.07749	0
Ban	0.03871	0.01839	0
Bet	0.02659	0.04282	0.03116	0
Oba	0	0	0	0	0
Tek	0	0.04526	0.01885	0.02339	0	0
Ndu	0	0.04837	0.02366	0	0	0	0
Dum	0	0.0514	0.02757	0	0	0	0	0
Kot	0.02877	0.09394	0.05855	0.03487	0.02971	0.03107	0	0.02578	0
Mak	0.02947	0.12232	0.09553	0.05552	0.04226	0.02876	0	0.03535	0.0184	0
Sha	0	0.09461	0.06803	0.04646	0.02877	0.02607	0	0.0344	0	0	0
Nze	0	0.05315	0.03151	0	0	0	0	0	0.02294	0.01798	0.02074	0
Pun	0	0.01582	0	0	0	0	0	0	0.02597	0.04532	0.03043	0	0
Evi	0	0.08996	0.05678	0.04137	0.02529	0.03428	0	0.02632	0.03455	0.0284	0.02913	0.02522	0.03055	0
Gis	0	0.08503	0.06152	0.03059	0	0	0	0	0	0	0	0	0.02536	0	0
Tso	0.02362	0.04389	0.0407	0.01798	0	0.03054	0	0.02021	0.03707	0.03737	0.02668	0	0	0.03498	0.03189	0
Gal	0.02766	0.04699	0.04043	0	0	0.01702	0	0	0.02823	0.03508	0.02326	0.01956	0	0.03461	0.02117	0.01682	0
Kel	0	0.06611	0.04226	0.02446	0	0	0	0.02033	0	0	0	0	0	0.03016	0	0	0	0
Oru	0	0.08863	0.04657	0	0	0	0	0	0	0	0	0	0	0	0	0	0	0	0
Ben	0	0.0959	0.06656	0.04152	0.02732	0.02141	0	0.02489	0	0	0	0	0.02934	0.02205	0	0.03467	0.02998	0	0	0
Fag	0	0.04238	0.02023	0	0	0	0	0	0.03044	0.02659	0.02629	0	0	0.0232	0	0.02046	0.02113	0	0	0	0
Fac	0.06471	0.10948	0.09527	0.05874	0.04366	0.05742	0.03969	0.06057	0.02338	0	0	0.04342	0.0379	0.03936	0.02539	0.0461	0.0327	0	0	0	0.03854	0
Ngu	0.02628	0.07836	0.04201	0.02057	0.02128	0.01715	0	0.02068	0	0.01973	0	0.01404	0.01797	0.02552	0	0.03723	0.02531	0	0	0	0	0.02341	0
Bas	0.03469	0.02351	0	0	0	0.01631	0	0	0.04126	0.06286	0.05408	0	0	0.04613	0.03919	0.016	0.02112	0.02791	0.03196	0.04485	0	0.06061	0.03022	0
Ewo	0	0.04985	0.02065	0.02133	0	0	0	0	0	0	0	0	0	0.02187	0	0.02727	0.01626	0	0	0	0	0	0	0.02076	0
Ngo	0.03379	0.01627	0	0	0	0	0	0	0.03012	0.06125	0.04482	0	0	0.03283	0.03055	0.02196	0	0	0	0.03861	0	0.04919	0.02179	0	0	0
Bak	0.0372	0.04542	0	0.03772	0	0	0.02238	0.02891	0.04815	0.07944	0.06078	0.02954	0.01953	0.05568	0.05093	0.05486	0.04735	0.03617	0.04188	0.05446	0.01575	0.08616	0.02875	0	0	0	0
Bam	0.0462	0.01575	0	0.02656	0.0215	0.02288	0.02489	0.03321	0.06691	0.105	0.07949	0.03876	0.01668	0.06773	0.06927	0.04344	0.032	0.05571	0.06044	0.08505	0.02749	0.10832	0.05032	0	0.02647	0	0	0
Ewd	0	0.12931	0.08112	0.05868	0.03915	0.03153	0	0.03107	0	0	0	0	0.04127	0	0	0.03914	0.0354	0	0	0	0.02644	0	0	0.05785	0	0.05334	0.06359	0.09635	0
Caf	0.09337	0.05251	0.0154	0.07629	0.0522	0.05453	0.07087	0.07756	0.0982	0.15295	0.11757	0.0775	0.05102	0.12483	0.11242	0.09455	0.08696	0.0878	0.10325	0.12513	0.06279	0.15776	0.082	0.04602	0.05367	0.03179	0.02094	0.02272	0.14294	0
Cbt	0.09834	0.04913	0	0.06089	0.03554	0.04699	0.0621	0.06643	0.08233	0.13582	0.09984	0.06831	0.03893	0.11208	0.09504	0.07374	0.07075	0.06908	0.08925	0.10869	0.05001	0.12566	0.07107	0.03014	0.04523	0.02259	0	0.02667	0.13181	0	0
Caw	0.11619	0.05404	0.02875	0.08289	0.06132	0.06684	0.08634	0.09056	0.10579	0.16498	0.13052	0.0864	0.05892	0.14531	0.12289	0.10419	0.09844	0.09897	0.12546	0.1402	0.07218	0.1669	0.09469	0.05249	0.06315	0.0366	0.03546	0.03482	0.16567	0	0	0
Tal	0.09714	0.0325	0	0.04396	0.03171	0.05122	0.05873	0.06193	0.09514	0.14579	0.11773	0.06279	0	0.11375	0.10736	0.07013	0.0604	0.08155	0.11366	0.11907	0.04851	0.12738	0.07556	0	0.0538	0	0.02923	0	0.15042	0.03908	0.0342	0.03993	0
Fal	0.06647	0.04645	0.02151	0.05104	0.03613	0.04427	0.04889	0.04894	0.08643	0.1245	0.10203	0.05741	0.02669	0.07755	0.08648	0.06529	0.05303	0.08126	0.08622	0.1058	0.04669	0.11957	0.07221	0.0291	0.04245	0.02012	0.03172	0	0.11105	0.0465	0.04466	0.05892	0	0
Tup	0.12705	0.06309	0.02667	0.07149	0.05888	0.07493	0.0862	0.0883	0.10897	0.17411	0.14392	0.09056	0.05401	0.12784	0.12929	0.10466	0.08922	0.10115	0.12906	0.13905	0.06618	0.14741	0.0886	0.03531	0.06847	0.02598	0.02477	0.0298	0.1668	0.03741	0.02581	0.03653	0	0.04022	0
Fuc	0.12754	0.04971	0.0286	0.08321	0.05563	0.06875	0.07717	0.08789	0.11247	0.15498	0.12802	0.07768	0.04989	0.12511	0.12038	0.09229	0.08997	0.10137	0.13445	0.13147	0.05865	0.14115	0.09639	0.0382	0.06805	0.02883	0.04125	0.02972	0.15389	0.03984	0.03487	0.03081	0	0.03625	0	0
Efi	0.07743	0.01636	0	0.04791	0.02434	0.04658	0.05056	0.05746	0.0827	0.11683	0.08973	0.05085	0.02657	0.09771	0.08809	0.05016	0.06047	0.06208	0.08184	0.09678	0.03765	0.11163	0.07119	0.01848	0.03828	0	0.02727	0.02177	0.11498	0.01929	0	0.01389	0.02845	0.04908	0.03683	0	0
Ekc	0.11886	0.05002	0	0.07153	0.04866	0.0682	0.08106	0.08522	0.10569	0.16778	0.13076	0.07805	0.04543	0.13845	0.12818	0.09524	0.09696	0.09349	0.122	0.1305	0.06291	0.15776	0.08756	0.03193	0.0663	0.02621	0.02142	0.02904	0.16482	0	0	0	0	0.05239	0	0	0	0
Eki	0.10725	0.03394	0	0.05349	0.03692	0.0601	0.07023	0.0741	0.09375	0.15376	0.11824	0.07131	0.03356	0.12469	0.11358	0.07789	0.07385	0.08135	0.10643	0.12304	0.05417	0.1381	0.07916	0.02175	0.05658	0	0.02516	0.01905	0.15182	0	0	0	0	0.03768	0	0.0207	0	0	0
Efo	0.09491	0.03736	0.01593	0.06342	0.036	0.05275	0.06374	0.07034	0.09068	0.13206	0.10076	0.06682	0.0425	0.11303	0.10026	0.07012	0.07804	0.07254	0.09179	0.10913	0.05067	0.1332	0.07791	0.03182	0.05062	0.01932	0.02543	0.03106	0.13082	0	0	0	0.04567	0.06545	0.03954	0.03038	0	0	0	0
Eka	0.0895	0.03082	0	0.06569	0.03243	0.04711	0.05428	0.0692	0.08389	0.12833	0.0912	0.06292	0.03243	0.10083	0.0934	0.06296	0.06413	0.0715	0.07876	0.1074	0.04709	0.12219	0.07663	0	0.04254	0	0	0	0.11517	0	0	0	0	0	0.02725	0	0	0	0	0	0
Oau	0.10677	0.0462	0.02062	0.0646	0.04797	0.06387	0.07909	0.08175	0.10162	0.15624	0.12451	0.07518	0.04669	0.1321	0.11821	0.09212	0.09286	0.08988	0.11909	0.12821	0.06216	0.15322	0.08313	0.03803	0.05895	0.02459	0.02655	0.03276	0.15686	0	0	0	0.03134	0.06123	0.02989	0.03086	0	0	0	0	0	0
Ekn	0.11126	0.049	0	0.06511	0.04844	0.07327	0.0864	0.08485	0.10804	0.17322	0.13637	0.08263	0.04582	0.13018	0.13117	0.0956	0.09698	0.09731	0.12435	0.13728	0.06609	0.1602	0.08533	0.03374	0.06672	0.02201	0.02202	0.02805	0.16499	0	0	0.01324	0	0.05063	0	0.02771	0	0	0	0	0	0	0
Oao	0.11983	0.04264	0	0.07933	0.05307	0.07641	0.08515	0.09388	0.10983	0.16823	0.13084	0.08089	0.04569	0.13237	0.12943	0.09738	0.09962	0.09969	0.12952	0.13266	0.06658	0.15423	0.08999	0.03612	0.06334	0.02626	0.0307	0.03066	0.16064	0	0	0	0	0.05744	0.02481	0	0	0	0	0	0	0	0	0
Inn	0.07656	0.0275	0	0.04839	0.02694	0.03425	0.04528	0.05082	0.08	0.1151	0.09371	0.04905	0.02707	0.09681	0.07993	0.06592	0.06065	0.06578	0.08873	0.09409	0.03599	0.11766	0.06394	0.01601	0.03742	0	0	0	0.11285	0.01231	0	0	0	0.04255	0.0261	0	0	0	0	0	0	0	0	0	0
Iae	0.09739	0.02842	0.01553	0.04796	0.02909	0.04381	0.05404	0.05993	0.08819	0.12612	0.09838	0.05777	0.03064	0.10921	0.09112	0.06034	0.05994	0.06831	0.09415	0.10742	0.0418	0.11838	0.0737	0.02031	0.04764	0	0.02651	0.01993	0.12584	0.01688	0	0.01171	0	0.04394	0.02843	0	0	0	0	0	0	0	0	0	0	0
Iei	0.08498	0.04368	0.02321	0.06004	0.03573	0.04934	0.05881	0.06575	0.08019	0.11462	0.08926	0.0573	0.03963	0.10623	0.08713	0.06592	0.07341	0.06394	0.08402	0.09442	0.04789	0.11865	0.07015	0.0349	0.04093	0.01776	0.02989	0.0406	0.11563	0.02018	0	0.01453	0.05793	0.07225	0.05663	0.03779	0	0	0	0	0	0	0.0206	0	0	0	0
Iba	0.09623	0.04426	0	0.06941	0.03693	0.04728	0.06316	0.07202	0.09497	0.13786	0.10263	0.06548	0.04118	0.12477	0.1022	0.08043	0.07989	0.07666	0.09777	0.10797	0.04819	0.14018	0.07891	0.03146	0.05298	0.02449	0	0.02493	0.13383	0	0	0	0.03956	0.0566	0.03779	0	0	0	0	0	0	0	0	0	0	0	0	0
Iue	0.09362	0.0309	0.01904	0.04903	0.03404	0.05202	0.06056	0.06552	0.08036	0.12938	0.10251	0.06237	0.03242	0.11089	0.09331	0.06929	0.06976	0.07006	0.09448	0.10667	0.04878	0.12254	0.06892	0.02307	0.04195	0	0.02809	0.02379	0.13001	0.01194	0	0	0.03015	0.05342	0.03299	0.02563	0	0	0	0	0	0	0	0	0	0	0	0	0
Ibo	0.09143	0.03075	0.02006	0.05768	0.03629	0.05538	0.05857	0.06853	0.08316	0.12689	0.09646	0.06493	0.03348	0.10736	0.09403	0.06001	0.06204	0.07075	0.08716	0.1094	0.05409	0.11907	0.07772	0.02646	0.04638	0.01565	0.03786	0.02083	0.12508	0.01472	0	0	0.03181	0.04457	0.04487	0.0263	0	0	0	0	0	0	0.02044	0	0	0	0	0	0
Ioi	0.1006	0.0489	0.02724	0.06618	0.04768	0.05969	0.07086	0.07756	0.08672	0.14066	0.11105	0.06696	0.04167	0.12854	0.10624	0.08393	0.08353	0.08032	0.10914	0.11566	0.05887	0.13931	0.07709	0.03576	0.0466	0.021	0.03162	0.03541	0.14136	0	0	0	0.04286	0.06056	0.04321	0.03308	0	0	0	0	0	0	0	0	0	0	0	0	0
Ita	0.10252	0.0351	0.0198	0.05191	0.03613	0.06142	0.06435	0.06873	0.08748	0.14014	0.1117	0.06384	0.02907	0.11069	0.10503	0.06968	0.07173	0.07632	0.10632	0.11393	0.05189	0.12423	0.0756	0.01875	0.05435	0	0.03054	0.02432	0.14076	0.0236	0	0.01559	0	0.04699	0.02124	0.01753	0	0	0	0	0	0	0	0	0	0	0	0	0
Efe	0.07317	0.02792	0	0.04994	0.02868	0.04637	0.05496	0.0621	0.0799	0.12324	0.09086	0.05559	0.02877	0.10038	0.08988	0.05998	0.06751	0.06446	0.07805	0.10011	0.04662	0.12349	0.06953	0.02158	0.0434	0	0.02199	0.01753	0.11989	0	0	0	0.0279	0.04994	0.0385	0.02541	0	0	0	0	0	0	0	0	0	0	0	0	0
Ini	0.0893	0.01699	0	0.03667	0.02528	0.05094	0.05895	0.06129	0.09326	0.13758	0.10535	0.06276	0.02627	0.10166	0.10139	0.05346	0.05635	0.07069	0.09071	0.11584	0.04566	0.12221	0.07387	0.01797	0.04839	0	0.03053	0	0.13721	0.0265	0	0.02526	0	0.03219	0.02226	0.02673	0	0	0	0	0	0	0	0.02214	0	0	0.01831	0	0
Ibi	0.09778	0.02004	0	0.05675	0.03579	0.06166	0.07026	0.07656	0.10447	0.15398	0.11461	0.07078	0.03314	0.11524	0.11942	0.06465	0.07536	0.08274	0.10256	0.12673	0.05582	0.14531	0.08548	0.02795	0.06004	0.0172	0.03083	0	0.15123	0.01694	0	0.01562	0	0.03897	0.02618	0.01801	0	0	0	0	0	0	0	0	0	0	0.01547	0	0
Igc	0.09257	0.02981	0.01606	0.05745	0.03497	0.05744	0.06492	0.06828	0.09485	0.14004	0.11148	0.06612	0.03606	0.11452	0.10638	0.07005	0.07676	0.07564	0.10107	0.11326	0.05223	0.13476	0.07933	0.02683	0.05286	0.01396	0.02794	0.02862	0.13875	0.01526	0	0.01235	0.03423	0.06071	0.0382	0.03159	0	0	0	0	0	0	0	0	0	0	0	0	0
Ign	0.09508	0.05377	0.02181	0.06995	0.04789	0.05224	0.06701	0.07307	0.08783	0.13589	0.10618	0.07054	0.05024	0.12513	0.10056	0.08856	0.08536	0.07751	0.10248	0.11021	0.05583	0.14179	0.07347	0.042	0.0466	0.02661	0.0257	0.03494	0.13466	0	0	0	0.04664	0.06456	0.04556	0.04184	0	0	0	0	0	0	0	0	0	0	0	0	0
Ige	0.09887	0.04626	0.02622	0.06059	0.04526	0.05355	0.06769	0.07702	0.09116	0.13482	0.10456	0.06851	0.04584	0.12574	0.10282	0.07801	0.08189	0.07793	0.09892	0.11353	0.05542	0.13913	0.07876	0.03688	0.05211	0.02619	0.03389	0.02997	0.13792	0	0	0	0.04028	0.06097	0.04784	0.03315	0	0	0	0	0	0	0	0	0	0	0	0	0
Ido	0.13131	0.05846	0.02932	0.07739	0.05508	0.06355	0.07968	0.08534	0.12455	0.16316	0.14207	0.08427	0.05732	0.13082	0.12371	0.10372	0.09172	0.10512	0.14194	0.13146	0.05691	0.14273	0.09525	0.0383	0.07499	0.03326	0.02963	0.03895	0.16231	0.05521	0.0404	0.05453	0	0.05074	0	0	0.0371	0.02772	0.02775	0.04642	0	0.04156	0.03021	0.03613	0.02194	0.02558	0.05942	0.03628	0.04351
Tiv	0.0681	0.0194	0	0.0302	0.0165	0.03329	0.0384	0.04582	0.0871	0.11735	0.09102	0.04478	0.01697	0.07988	0.08549	0.04378	0.0477	0.062	0.07213	0.09593	0.02919	0.10956	0.06252	0	0.04348	0	0	0	0.11075	0.03279	0.02291	0.03941	0	0	0.0199	0.01926	0	0.01949	0	0.02412	0	0.02481	0.01538	0.0273	0	0	0.03606	0.02193	0.02201
Iga	0.11879	0.03129	0.01929	0.05626	0.04284	0.07139	0.08339	0.0848	0.12159	0.17232	0.13465	0.07938	0.03934	0.12347	0.13266	0.07904	0.0846	0.09928	0.12303	0.14117	0.06077	0.15307	0.09361	0.02965	0.07575	0.0228	0.0357	0.01722	0.16869	0.03824	0.0335	0.03831	0	0.03945	0	0	0.02041	0	0	0.02923	0	0.02157	0	0	0.01773	0.01716	0.04576	0.0276	0.02372
Iwn	0.09642	0.05297	0.03221	0.05464	0.03991	0.0522	0.05601	0.06326	0.07307	0.11334	0.08856	0.05943	0.04307	0.11896	0.08431	0.06287	0.06915	0.06257	0.08851	0.09672	0.05231	0.11996	0.06931	0.03177	0.04567	0.02547	0.04236	0.04204	0.12071	0.0245	0	0.01648	0.06507	0.07931	0.07199	0.05397	0	0.02391	0	0	0	0	0.03514	0.03065	0	0	0	0	0
Ana	0.09439	0.02499	0.02075	0.05612	0.0349	0.06915	0.07093	0.07653	0.09242	0.14408	0.10756	0.0712	0.0332	0.11164	0.10779	0.06359	0.07514	0.07637	0.0964	0.11753	0.06034	0.13099	0.08133	0.02917	0.05531	0.01676	0.04206	0.02592	0.13894	0.01865	0	0.0159	0.03825	0.05754	0.05039	0.03232	0	0	0	0	0	0	0	0	0	0	0	0	0
Ane	0.11187	0.05565	0	0.07893	0.05889	0.06397	0.08863	0.08927	0.10749	0.17243	0.13201	0.08122	0.05269	0.15447	0.12998	0.10988	0.10501	0.10133	0.13376	0.13693	0.06822	0.17848	0.08848	0.04704	0.06183	0.03532	0.02598	0.03124	0.17316	0	0	0	0	0.0605	0.03366	0.04141	0.02312	0	0	0	0	0	0	0	0	0	0.02766	0	0
Ani	0.10068	0.02234	0	0.05954	0.03448	0.05776	0.06521	0.07405	0.09518	0.14174	0.1081	0.06416	0.03031	0.11596	0.10691	0.06682	0.0725	0.07777	0.10028	0.11653	0.04944	0.12822	0.08166	0.02331	0.05147	0	0.03062	0.01989	0.13919	0.01276	0	0	0	0.04234	0.02511	0	0	0	0	0	0	0	0	0	0	0	0	0	0
Yor	0.07892	0.02691	0	0.03517	0.02108	0.02686	0.03574	0.03889	0.08107	0.11061	0.09343	0.03871	0.02051	0.08139	0.0761	0.05709	0.04925	0.06367	0.08905	0.08748	0.02105	0.10511	0.05683	0	0.03667	0	0	0	0.10613	0.02947	0.02221	0.03096	0	0	0	0	0	0	0	0	0	0.0185	0	0	0	0	0.02546	0	0
Ghh	0.14371	0.04055	0.03046	0.0874	0.06414	0.08988	0.09887	0.10855	0.14373	0.19429	0.15496	0.10093	0.05813	0.15008	0.15781	0.09738	0.09834	0.12202	0.15136	0.16807	0.07934	0.17378	0.12029	0.04797	0.09289	0.03883	0.05608	0.02522	0.19139	0.03681	0.03036	0.03437	0	0.03655	0.02578	0	0.01709	0.01787	0	0.02904	0	0.02853	0.01986	0.01717	0.02263	0	0.04929	0.02422	0.02919
Ghk	0.12267	0.02919	0.02552	0.06394	0.04357	0.07421	0.0821	0.08774	0.11631	0.16608	0.12796	0.08532	0.04274	0.1339	0.13161	0.07354	0.07595	0.09205	0.1237	0.14242	0.06461	0.14362	0.09743	0.03402	0.07407	0.02873	0.05004	0.02284	0.16983	0.0331	0	0.02944	0	0.03873	0.02636	0.01682	0	0	0	0.01699	0	0.02201	0.0191	0.0243	0.01874	0	0.03305	0	0
Ghs	0.10739	0	0.03079	0.05702	0.04134	0.06634	0.07262	0.08421	0.11509	0.15104	0.10986	0.08261	0.04547	0.12947	0.12311	0.05368	0.07039	0.08519	0.10083	0.13495	0.0642	0.15073	0.09558	0.03747	0.07193	0.03765	0.05569	0	0.15755	0.0426	0.03904	0.04534	0	0.04404	0.06622	0.04711	0	0.04669	0	0.02582	0	0.04147	0.04629	0.05578	0.03108	0	0.04153	0.03572	0.02924
Ghe	0.08108	0.03038	0	0.05437	0.02515	0.02966	0.04546	0.05439	0.08541	0.11529	0.08542	0.05904	0.03626	0.09988	0.08092	0.06113	0.05621	0.06389	0.08274	0.09905	0.03704	0.11956	0.07112	0.0269	0.04206	0	0	0	0.1142	0	0	0	0	0.0378	0	0	0	0	0	0	0	0	0	0	0	0	0	0	0
Ghf	0.12005	0.03345	0.02253	0.0725	0.05054	0.06736	0.07906	0.08915	0.11656	0.16516	0.13068	0.08369	0.04685	0.13162	0.12806	0.08579	0.08317	0.09977	0.12593	0.14343	0.06451	0.15321	0.09849	0.03713	0.06823	0.02527	0.03847	0.01886	0.16341	0.01686	0	0.01314	0	0.03579	0.02112	0	0	0	0	0	0	0	0	0	0	0	0.02105	0	0
Men	0.10686	0.05909	0.04697	0.06528	0.05319	0.05849	0.06366	0.07062	0.11301	0.12371	0.11744	0.072	0.05561	0.09577	0.09414	0.08812	0.07652	0.09638	0.11682	0.10928	0.04693	0.11425	0.08879	0.03912	0.0647	0.02809	0.0491	0.04351	0.11902	0.08123	0.06318	0.07941	0.02782	0.04388	0.04181	0.02057	0.04289	0.06262	0.05469	0.05941	0.03267	0.06604	0.06561	0.05676	0.03218	0.03622	0.06476	0.0541	0.05398
Tem	0.09124	0.03254	0.02598	0.05882	0.04745	0.05509	0.06129	0.06893	0.11076	0.13648	0.11789	0.0652	0.03916	0.10042	0.10396	0.07962	0.07133	0.0955	0.11586	0.11949	0.04875	0.12958	0.08602	0.03276	0.0563	0.02242	0.03989	0.01544	0.12936	0.0457	0.04355	0.04778	0	0.02073	0.03236	0	0.02782	0.03766	0.03126	0.04366	0	0.04087	0.03857	0.02274	0.01883	0.02447	0.05048	0.03144	0.03497
Lim	0.12911	0.04649	0.04366	0.07862	0.06077	0.0858	0.08849	0.09658	0.13368	0.17003	0.14442	0.09323	0.04919	0.1214	0.13493	0.09263	0.08655	0.11581	0.14164	0.14882	0.07178	0.14162	0.10853	0.04281	0.08295	0.03557	0.05803	0.03578	0.16049	0.06993	0.06134	0.07047	0	0.03094	0.03085	0.01843	0.03896	0.05152	0.03902	0.06257	0.02481	0.0588	0.04527	0.0387	0.03386	0.032	0.07418	0.05982	0.05175
Lok	0.0783	0.05048	0.04447	0.05689	0.03783	0.04275	0.03744	0.05291	0.08976	0.08612	0.08214	0.04798	0.03851	0.0676	0.06221	0.0596	0.0532	0.07535	0.08045	0.08167	0.03431	0.08772	0.07472	0.029	0.04819	0.0247	0.0497	0.03899	0.0751	0.07974	0.06921	0.08136	0.04442	0.04628	0.07156	0.03307	0.03643	0.07899	0.0668	0.05964	0	0.07638	0.08269	0.05937	0.03008	0.03536	0.05834	0.05322	0.05414
Mad	0.17108	0.0861	0.06836	0.12342	0.09087	0.11221	0.12456	0.13246	0.17147	0.20469	0.17974	0.13002	0.09206	0.15354	0.17023	0.13733	0.12493	0.15223	0.18749	0.18046	0.10447	0.17733	0.13819	0.08157	0.11645	0.06847	0.07667	0.07814	0.19993	0.10125	0.08954	0.1035	0.05337	0.07868	0.04724	0.03832	0.07472	0.08316	0.07806	0.08817	0.06064	0.08701	0.07189	0.06677	0.06208	0.07092	0.09953	0.08722	0.0866
Gb1	0.12044	0.05201	0.02933	0.08083	0.06093	0.08401	0.09197	0.0949	0.12303	0.1774	0.1465	0.09207	0.04922	0.11261	0.13522	0.10144	0.09751	0.1172	0.13683	0.14998	0.07292	0.15887	0.09898	0.04727	0.0744	0.03141	0.04294	0.02535	0.1635	0.0476	0.05565	0.04865	0	0.02725	0.02019	0.01967	0.0364	0.03196	0.02732	0.04962	0	0.0388	0.02137	0.01814	0.02696	0.03684	0.06337	0.05046	0.03915
Gb6	0.09833	0.03733	0.02198	0.06024	0.04379	0.0632	0.07064	0.07383	0.10557	0.14847	0.12533	0.07357	0.03773	0.09338	0.10782	0.08259	0.07478	0.09679	0.11638	0.12691	0.0554	0.12875	0.08581	0.02941	0.06081	0.01559	0.0325	0.01912	0.13756	0.04677	0.03803	0.04619	0	0.02139	0	0	0.025	0.0283	0.02196	0.03794	0	0.03208	0.02059	0.01902	0.01511	0.02243	0.04768	0.03633	0.02854
Gb5	0.11654	0.04693	0.04026	0.08235	0.05508	0.06597	0.07553	0.08631	0.12178	0.1411	0.12457	0.08166	0.05564	0.10949	0.11059	0.0895	0.08513	0.10469	0.12782	0.12972	0.05734	0.13065	0.10166	0.04672	0.07106	0.03486	0.05258	0.03861	0.13876	0.06585	0.05215	0.06116	0.02424	0.04328	0.04504	0	0.02807	0.05301	0.04362	0.04614	0	0.05352	0.05508	0.04403	0.02415	0.02624	0.05498	0.04282	0.04414
Gb7	0.09543	0.03857	0	0.06753	0.04583	0.07291	0.07168	0.07866	0.10159	0.14733	0.1192	0.07083	0.03438	0.08459	0.11164	0.07562	0.08206	0.09614	0.10532	0.12086	0.05581	0.12855	0.08543	0.03012	0.0553	0	0.03498	0	0.12862	0.04982	0.04945	0.05195	0	0	0.0251	0	0.02353	0.02725	0.02782	0.03735	0	0.03509	0.02254	0	0.02167	0.03525	0.04594	0.04234	0.03017
Gb2	0.08891	0.06433	0.02572	0.07043	0.05024	0.05259	0.05903	0.06646	0.09151	0.12906	0.11138	0.07311	0.046	0.08658	0.09215	0.08659	0.07259	0.08773	0.09657	0.10984	0.05226	0.12212	0.07356	0.03514	0.04613	0	0	0	0.10991	0.04991	0.05197	0.05774	0	0	0	0	0.03921	0.04837	0.04273	0.04959	0	0.05204	0.04289	0.04542	0	0.03293	0.05781	0.04973	0.04176
Gb4	0.11623	0.0434	0.03561	0.08161	0.05776	0.08328	0.08483	0.09352	0.1216	0.16171	0.1345	0.08775	0.04694	0.10486	0.12651	0.08987	0.08427	0.10838	0.12741	0.13966	0.07066	0.13643	0.10197	0.04491	0.07295	0.02741	0.05389	0.03086	0.15161	0.06097	0.05545	0.05857	0	0.02579	0.03383	0	0.03426	0.04421	0.0367	0.0491	0	0.04785	0.03966	0.02678	0.02927	0.03589	0.05772	0.05074	0.03916
Gb3	0.06796	0.03988	0.01373	0.0492	0.03158	0.03139	0.04031	0.0468	0.079	0.10374	0.09033	0.04666	0.0281	0.06643	0.07083	0.06596	0.05445	0.06736	0.07667	0.08443	0.02734	0.1007	0.05837	0.0201	0.03232	0	0	0.01591	0.08948	0.03933	0.03436	0.04338	0.02397	0.02382	0	0	0.02346	0.03145	0.02921	0.03051	0	0.03576	0.03029	0.0281	0	0.02071	0.0365	0.02804	0.0275
Ser	0.11898	0.06462	0.05789	0.08385	0.05722	0.08199	0.07769	0.08646	0.1195	0.13582	0.1226	0.08443	0.05213	0.08504	0.10591	0.08436	0.08024	0.10883	0.11335	0.12446	0.06405	0.11081	0.10251	0.04464	0.07508	0.03571	0.06767	0.04886	0.11738	0.1017	0.09159	0.10176	0.0381	0.04118	0.0614	0	0.05074	0.08531	0.07177	0.07709	0.03682	0.0884	0.08139	0.0669	0.04668	0.05257	0.08523	0.08277	0.0664
Wol	0.11588	0.05371	0.05031	0.0778	0.05499	0.06738	0.0734	0.08034	0.12209	0.13598	0.12388	0.08065	0.05649	0.09699	0.10595	0.0874	0.07952	0.10462	0.12461	0.12464	0.0592	0.12477	0.1019	0.04453	0.07533	0.03088	0.05687	0.04634	0.13297	0.08781	0.0738	0.08339	0.03586	0.05018	0.04966	0	0.04139	0.06665	0.05908	0.05604	0	0.06754	0.06676	0.05907	0.03097	0.0386	0.06522	0.06404	0.05307
[truncated: 36 more columns]
