# Supplementary material for: The influence of habitats on female mobility in Central and Western Africa inferred from human mitochondrial variation
Source: BMC Evol Biol. 2013 Jan 29;13:24. doi: 10.1186/1471-2148-13-24 (PMC3605107; doi:10.1186/1471-2148-13-24)
Supplement: Additional file 5: Table S3 — Summary statistics for the 45 sub-datasets compared with the original sample belonging to each of the 7 clusters individuated. N is the number of individuals, K the number of haplotypes, k/N is ratio between the two previous values, S is the number of segregating sites and %S the percentual retain of variability in comparison with the original sample. HD is the haplotype diversity, MNPD the mean number of pairwise differences. [file 1471-2148-13-24-S5.xls]

## Sheet: Table S2
Table S3. Summary statistics for the 45 sub-datasets compared with the original sample belonging to each of the 7 clusters individuated. N is the number of individuals, K the number of haplotypes, k/N is ratio between the two previous values, S is the number of segregating sites and %S the percentual retain of variability in comparison with the original sample. HD is the haplotype diversity, MNPD…
cluster	N	k	k/N	S	%S	HD	MNPD
1	377	208	0.551724	100		0.9910 +/- 0.0014	6.735341 +/- 3.182616
sub1	113	54	0.477876	59	0.59	0.9780 +/- 0.0052	6.823167 +/- 3.236888
sub2	113	53	0.469027	59	0.59	0.9769 +/- 0.0057	6.938843 +/- 3.286816
sub3	113	56	0.495575	63	0.63	0.9821 +/- 0.0034	6.631163 +/- 3.153997
sub4	113	55	0.486726	55	0.55	0.9761 +/- 0.0063	6.976612 +/- 3.303117
sub5	113	55	0.486726	56	0.56	0.9768 +/- 0.0059	6.793774 +/- 3.224200
2	530	186	0.350943	96		0.9789 +/- 0.0027	9.930813 +/- 4.550105
sub1	159	59	0.371069	70	0.729167	0.9680 +/- 0.0063	10.11917 +/- 4.647601
sub2	159	54	0.339623	69	0.71875	0.9627 +/- 0.0061	9.612212 +/- 4.429761
sub3	159	54	0.339623	63	0.65625	0.9684 +/- 0.0054	10.10978 +/- 4.643565
sub4	159	56	0.352201	68	0.708333	0.9666 +/- 0.0065	9.894356 +/- 4.551003
sub5	159	55	0.345912	67	0.697917	0.9627 +/- 0.0065	9.962105 +/- 4.580113
3	1350	424	0.314074	125		0.9910 +/- 0.0006	7.557438 +/- 3.529978
sub1	202	84	0.415842	67	0.536	0.9869 +/- 0.0019	7.760751 +/- 3.629623
sub2	202	79	0.391089	65	0.52	0.9867 +/- 0.0018	7.554702 +/- 3.541051
sub3	202	91	0.450495	72	0.576	0.9890 +/- 0.0016	7.787991 +/- 3.641331
sub4	202	82	0.405941	74	0.592	0.9874 +/- 0.0017	8.074824 +/- 3.764598
sub5	202	80	0.39604	68	0.544	0.9862 +/- 0.0019	7.698586 +/- 3.602903
4	385	203	0.527273	102		0.9922 +/- 0.0011	8.574662 +/- 3.971621
sub1	115	60	0.521739	71	0.696078	0.9855 +/- 0.0031	8.909992 +/- 4.136189
sub2	115	60	0.521739	70	0.686275	0.9858 +/- 0.0031	8.591304 +/- 3.998890
sub3	115	56	0.486957	65	0.637255	0.9847 +/- 0.0030	8.469718 +/- 3.946499
sub4	115	60	0.521739	69	0.676471	0.9854 +/- 0.0030	8.539130 +/- 3.976409
sub5	115	55	0.478261	69	0.676471	0.9846 +/- 0.0028	8.925095 +/- 4.142695
5	313	164	0.523962	98		0.9882 +/- 0.0021	7.539649 +/- 3.529465
sub1	93	45	0.483871	57	0.581633	0.9734 +/- 0.0072	7.608462 +/- 3.581389
sub2	93	44	0.473118	53	0.540816	0.9701 +/- 0.0074	7.717391 +/- 3.628440
sub3	93	46	0.494624	53	0.540816	0.9722 +/- 0.0066	7.325619 +/- 3.459194
sub4	93	39	0.419355	49	0.5	0.9736 +/- 0.0051	7.536933 +/- 3.550490
sub5	93	41	0.44086	53	0.540816	0.9698 +/- 0.0080	7.251286 +/- 3.427074
6	636	322	0.506289	118		0.9911 +/- 0.0012	7.530941 +/- 3.521027
sub1	190	88	0.463158	72	0.610169	0.9866 +/- 0.0022	8.154609 +/- 3.799862
sub2	190	90	0.473684	81	0.686441	0.9873 +/- 0.0021	8.106099 +/- 3.779013
sub3	190	92	0.484211	82	0.694915	0.9870 +/- 0.0023	7.948315 +/- 3.711193
sub4	190	87	0.457895	81	0.686441	0.9841 +/- 0.0031	8.048399 +/- 3.754213
sub5	190	83	0.436842	77	0.652542	0.9843 +/- 0.0027	7.877917 +/- 3.680931
7	584	218	0.373288	110		0.9878 +/- 0.0014	9.224647 +/- 4.247121
sub1	175	71	0.405714	71	0.645455	0.9817 +/- 0.0029	9.294778 +/- 4.291289
sub2	175	78	0.445714	74	0.672727	0.9869 +/- 0.0022	9.606700 +/- 4.425283
sub3	175	70	0.4	73	0.663636	0.9815 +/- 0.0031	10.130575 +/- 4.650281
sub4	175	69	0.394286	71	0.645455	0.9821 +/- 0.0027	9.496223 +/- 4.377828
sub5	175	77	0.44	74	0.672727	0.9864 +/- 0.0021	9.891363 +/- 4.547549
