# Supplementary material for: The influence of habitats on female mobility in Central and Western Africa inferred from human mitochondrial variation
Source: BMC Evol Biol. 2013 Jan 29;13:24. doi: 10.1186/1471-2148-13-24 (PMC3605107; doi:10.1186/1471-2148-13-24)
Supplement: Additional file 10 Table S5 — Frequencies of the main haplogroups in the populations analysed. [file 1471-2148-13-24-S10.xls]

## Sheet: Sheet1
Table S5. Frequencies of the main haplogroups in the populations analysed
Haplogroup			L0a	L0d/k	L0f	L1b	L1c	L1e	L2a	L2b	L2c	L2d	L3b	L3d	L3e	L3f	L3g	others	L1*	L2*	L3*	Tot
Pop Code	Country	Pop Name
Bak	Cameroon	Bakaka	0.2	0	0	0.06	0.14	0	0.1	0.02	0	0	0.02	0	0.26	0.04	0.02	0	0	0.02	0.12	1
Bam	Cameroon	Bamileke	0.147	0	0	0.021	0.063	0	0.294	0.042	0	0.042	0.042	0.063	0.105	0.105	0	0	0	0.021	0.063	1.008
Ban	Congo	BatekeN	0.152	0	0	0.019	0.133	0	0.17	0	0	0.038	0.076	0.057	0.321	0.038	0	0	0	0	0	1.004
Bas	Cameroon	Bassa	0.044	0	0	0.066	0.24	0	0.152	0	0	0.044	0.022	0	0.132	0.11	0.022	0	0.022	0.022	0.13	1.006
Bat	Congo	BatekeS	0.02	0	0	0.02	0.14	0	0.3	0	0	0.12	0.02	0.06	0.32	0	0	0	0	0	0	1
Ben	Gabon	Benga	0.1	0	0	0.1	0.44	0	0.04	0	0.02	0	0.02	0.04	0.2	0.04	0	0	0	0	0	1
Bet	Gabon	Beti	0.0416667	0	0	0.0208333	0.291667	0	0.208333	0	0.0208333	0.0208333	0.0208333	0.0208333	0.104167	0.229167	0	0.0208333	0	0	0	1
Caf	Gabon	Foumban	0.190909	0	0	0.0272727	0.0545455	0	0.190909	0.00909091	0	0.00909091	0.0363636	0.109091	0.245455	0.0454545	0	0.0272727	0.00909091	0	0.0454545	1
Caw	Gabon	Wum	0.027027	0	0	0.0720721	0.0900901	0	0.126126	0.027027	0	0.0540541	0.036036	0.0810811	0.288288	0.036036	0	0.036036	0.018018	0	0.108108	1
Cbt	Gabon	Bankim	0.171429	0	0	0.0285714	0.0285714	0	0.257143	0	0.0285714	0	0.0285714	0.114286	0.171429	0.0285714	0	0.0571429	0.0571429	0	0.0285714	1
Dum	Gabon	Duma	0.128	0	0	0.085	0.362	0	0.128	0.021	0	0.021	0	0.085	0.128	0.042	0	0	0	0	0	1
Evi	Gabon	Eviya	0.143	0	0	0.036	0.25	0	0.25	0.142	0.071	0	0.036	0.036	0.036	0	0	0	0	0	0	1
Ewd	Gabon	Ewondo	0.16	0	0	0.12	0.44	0	0.12	0	0	0	0.16	0	0	0	0	0	0	0	0	1
Ewo	Cameroon	Ewondo	0.162	0	0	0.061	0.142	0	0.161	0	0.02	0.081	0.06	0	0.141	0.06	0.081	0	0	0	0.02	0.989
Fac	Cameroon	Fang	0	0	0	0.062	0.313	0	0.156	0	0	0	0.187	0.063	0.062	0.125	0.032	0	0	0	0	1
Fag	Gabon	Fang	0.072	0	0	0.114	0.257	0	0.143	0	0	0.014	0.057	0.028	0.243	0.043	0.029	0	0	0	0	1
Fal	Gabon	Fali	0.121951	0	0	0	0.0243902	0.0487805	0.341463	0	0	0.0243902	0.121951	0.0243902	0.097561	0.0487805	0.0731707	0	0	0.0243902	0.0487805	1
Fuc	Gabon	FulbeC.	0	0	0	0.117647	0.0588235	0	0.0882353	0.0588235	0	0	0.117647	0	0.117647	0	0	0.117647	0	0.147059	0.176471	1
Gal	Gabon	Galoa	0.079	0	0	0	0.295	0	0.196	0	0.098	0.019	0.019	0.138	0.078	0.059	0.019	0	0	0	0	1
Gis	Gabon	Eshira	0.138	0	0	0.098	0.432	0	0.079	0.019	0.039	0.039	0	0.019	0.039	0.039	0	0	0	0	0.059	1
Kel	Gabon	Akele	0.084	0	0	0.043	0.397	0	0.147	0	0.022	0	0	0.022	0.202	0.083	0	0	0	0	0	1
Kot	Gabon	Kota	0.126	0	0	0.037	0.357	0	0.053	0.053	0	0.035	0.018	0.053	0.071	0.179	0	0	0	0	0.018	1
Mak	Gabon	Makina	0.067	0	0	0.134	0.467	0	0.089	0	0	0	0.044	0	0.111	0.022	0.022	0	0.022	0	0.022	1
Ndu	Gabon	Ndumu	0.128	0	0	0.077	0.282	0	0.206	0	0.026	0.026	0.051	0	0.179	0	0	0	0	0.025	0	1
Ngo	Gabon	Ngoumba	0.091	0	0	0.09	0.136	0	0.204	0.068	0.023	0.045	0.023	0.159	0.091	0.068	0	0	0	0	0	0.998
Ngu	Gabon	Ngumba	0.147	0	0	0.08	0.267	0	0.133	0	0	0	0.013	0	0.147	0.147	0.026	0	0.013	0	0.027	1
Nze	Gabon	Nzebi	0.048	0	0	0.079	0.397	0	0.048	0.032	0.016	0	0.016	0.063	0.222	0.063	0.016	0	0	0	0	1
Oba	Gabon	Obamba	0.063	0	0	0.042	0.333	0	0.167	0	0	0.022	0.022	0.022	0.202	0.083	0	0	0	0.022	0.022	1
Oru	Gabon	Orungu	0.143	0	0	0	0.429	0	0.238	0	0	0	0	0.048	0.095	0.047	0	0	0	0	0	1
Pun	Gabon	Punu	0.038	0	0	0	0.288	0	0.155	0.019	0	0.038	0.096	0.019	0.231	0.039	0	0	0	0.019	0.058	1
San	Gabon	Sanga	0.198	0	0	0	0.398	0	0.132	0	0	0	0	0.033	0.199	0.033	0	0	0	0	0	0.993
Sha	Gabon	Shake	0.096	0	0	0.038	0.442	0	0.174	0.019	0.019	0	0	0.038	0.136	0.019	0.019	0	0	0	0	1
Tal	Gabon	Tali	0	0	0	0.05	0.05	0	0.25	0	0	0	0.1	0	0.2	0.15	0	0	0	0.05	0.15	1
Tek	Gabon	Ateke	0.128	0	0	0.109	0.273	0	0.127	0	0.036	0	0	0.036	0.255	0.036	0	0	0	0	0	1
Tso	Gabon	Tsogo	0.047	0	0	0	0.391	0	0.265	0.031	0	0.016	0	0.047	0.187	0.016	0	0	0	0	0	1
Tup	Cameroon	Tupuri	0.04	0	0	0.08	0	0	0.16	0.04	0	0	0.04	0	0.24	0.12	0	0	0	0	0.28	1
Ana	Nigeria	Afaha Obong	0.0540541	0	0	0.027027	0.135135	0	0.162162	0.0810811	0.027027	0.027027	0.0540541	0.0540541	0.135135	0.108108	0	0.0540541	0.027027	0	0.0540541	1
Ane	Nigeria	Ediene Abak	0.0384615	0	0	0.0384615	0.0769231	0	0.0384615	0.0384615	0	0	0.0384615	0.0769231	0.423077	0.115385	0	0.0384615	0.0384615	0	0.0384615	1
Ani	Nigeria	Ikot Obioma	0	0	0	0.0681818	0.0909091	0	0.204545	0.0227273	0.0454545	0	0.113636	0.0454545	0.295455	0.0227273	0	0	0.0454545	0	0.0454545	1
Efe	Nigeria	Efut1	0.0408163	0	0	0.0408163	0.142857	0	0.183673	0.0408163	0.0612245	0	0.0204082	0.0408163	0.265306	0.0612245	0	0.0204082	0.0408163	0	0.0408163	1
Efi	Nigeria	Efut2	0.0208333	0	0	0.104167	0.166667	0	0.229167	0.0416667	0.0208333	0.0208333	0.0625	0.0208333	0.25	0.0208333	0	0	0.0208333	0	0.0208333	1
Efo	Nigeria	Uwanse	0.0416667	0	0	0.166667	0.125	0	0.208333	0.0833333	0	0.0208333	0.0208333	0	0.229167	0.0416667	0	0	0.0416667	0	0.0208333	1
Eka	Nigeria	Akampka	0.0588235	0	0	0.117647	0.0588235	0	0.176471	0.0588235	0.0588235	0	0.176471	0	0.176471	0	0	0	0.0588235	0	0.0588235	1
Ekc	Nigeria	Calabar	0.0357143	0	0	0.0714286	0.0357143	0	0.107143	0	0.0714286	0	0	0.107143	0.357143	0.0714286	0	0	0.0714286	0	0.0714286	1
Eki	Nigeria	Ikom	0.0263158	0	0	0.0789474	0.0789474	0	0.210526	0.0263158	0	0	0.0263158	0.0789474	0.263158	0.131579	0	0.0526316	0.0263158	0	0	1
Ekn	Nigeria	Akampka	0.08	0	0	0.02	0.04	0	0.14	0.04	0.04	0	0.02	0.08	0.28	0.12	0	0.02	0.04	0	0.08	1
Ghe	Ghana	Enchi1	0.05	0	0	0.2	0.05	0	0.3	0	0.05	0.05	0	0	0.15	0	0	0.05	0.05	0	0.05	1
Ghf	Ghana	Enchi	0.0169492	0	0	0.0847458	0.0508475	0	0.254237	0.0677966	0.0677966	0	0.0677966	0.0338983	0.220339	0.0677966	0	0	0.0338983	0	0.0338983	1
Ghh	Ghana	Ho	0	0	0	0.0804598	0.0229885	0	0.287356	0.0574713	0.0229885	0	0.091954	0.0804598	0.218391	0.045977	0	0.0229885	0.0229885	0	0.045977	1
Ghk	Ghana	Kibi	0	0	0	0.0588235	0.117647	0	0.352941	0	0.0196078	0.0196078	0.0588235	0.0588235	0.137255	0.0588235	0	0.0392157	0.0196078	0	0.0588235	1
Ghs	Ghana	Sefwi-Wiawso	0	0	0	0.047619	0.047619	0	0.47619	0	0.0952381	0	0	0	0.190476	0.0952381	0	0	0.047619	0	0	1
Iae	Nigeria	Afaha Eket	0.02	0	0	0.16	0.08	0	0.22	0.02	0	0	0.08	0.02	0.26	0.06	0	0.02	0.04	0	0.02	1
Iba	Nigeria	Awa	0.0714286	0	0	0.0714286	0.107143	0	0.178571	0	0	0	0.0357143	0.142857	0.285714	0.0357143	0	0	0.0357143	0	0.0357143	1
Ibi	Nigeria	Itam	0.0416667	0	0	0	0.0833333	0	0.270833	0.0416667	0.0416667	0	0.0416667	0.0208333	0.270833	0.0625	0	0.0416667	0.0625	0	0.0208333	1
Ibo	Nigeria	Oku	0.0208333	0	0	0.0833333	0.125	0	0.25	0.0416667	0.0416667	0	0.0625	0.0625	0.145833	0.0416667	0	0.0416667	0.0416667	0	0.0416667	1
Ido	Nigeria	Idoma	0.027027	0	0	0.189189	0	0	0.135135	0	0.0540541	0	0.0810811	0.0810811	0.351351	0.0540541	0	0.027027	0	0	0	1
Iei	Nigeria	Edienne Ikono	0.0612245	0	0	0.0612245	0.204082	0	0.163265	0.0204082	0.0408163	0	0.0408163	0	0.204082	0.0204082	0	0.0408163	0.0816327	0	0.0612245	1
Iga	Nigeria	Igala	0	0	0	0.0487805	0.0487805	0	0.243902	0.0731707	0	0	0.0731707	0.0487805	0.317073	0.097561	0	0.0243902	0	0	0.0243902	1
Igc	Nigeria	Calabar	0.0416667	0	0	0.0625	0.135417	0	0.166667	0.0520833	0.0520833	0.0208333	0.0416667	0.0104167	0.229167	0.0729167	0	0.0104167	0.09375	0	0.0104167	1
Ige	Nigeria	Enugu	0.0555556	0	0	0.111111	0.0925926	0	0.222222	0.037037	0.0185185	0	0	0.0555556	0.166667	0.12963	0	0	0.037037	0	0.0740741	1
Ign	Nigeria	Nenwe	0.117647	0	0	0.215686	0.0588235	0	0.156863	0.0196078	0.0196078	0	0.0588235	0.0196078	0.196078	0.0980392	0	0.0196078	0.0196078	0	0	1
Ini	Nigeria	Ntan Ibiono	0.04	0	0	0.08	0.04	0	0.34	0.04	0	0	0.06	0.02	0.16	0.12	0	0	0.02	0	0.08	1
Inn	Nigeria	Nnung Ndem	0.06	0	0	0.1	0.04	0	0.12	0.02	0.12	0	0.04	0.02	0.22	0.08	0	0.02	0.06	0	0.1	1
Ioi	Nigeria	Oku-Iboku	0.04	0	0	0.04	0.14	0	0.1	0.02	0.04	0.02	0.08	0.06	0.18	0.1	0	0.04	0.06	0	0.08	1
Ita	Nigeria	Obong Itam	0	0	0	0.1	0.1	0	0.22	0.08	0.04	0	0.06	0.02	0.18	0.1	0	0	0.04	0	0.06	1
Iue	Nigeria	Ukpom Ette	0.04	0	0	0.08	0.16	0	0.2	0.06	0	0	0.06	0.02	0.14	0.12	0	0.04	0.02	0	0.06	1
Iwn	Nigeria	Western Nsit	0.0277778	0	0	0.166667	0.25	0	0.194444	0.0277778	0	0	0.0555556	0	0.111111	0.111111	0	0	0.0277778	0	0.0277778	1
Lim	Sierra L.	Limba	0.0147059	0	0	0.0588235	0.0441176	0	0.220588	0.0441176	0.176471	0.0147059	0.161765	0.0588235	0.117647	0.0441176	0	0.0441176	0	0	0	1
Lok	Sierra L.	Loko	0.03125	0	0	0.21875	0.125	0	0.25	0.03125	0.03125	0.03125	0.09375	0.125	0	0	0	0.0625	0	0	0	1
Mad	Senegal	Mandenka	0.018	0	0	0.204	0	0	0.147	0.028	0.371	0	0.065	0.11	0.055	0	0	0	0	0	0	0.998
Men	Sierra L.	Mende	0.0181818	0	0	0.272727	0.0181818	0	0.2	0.0181818	0.0545455	0.0545455	0.109091	0.0727273	0.0545455	0.0545455	0.0181818	0.0181818	0	0	0.0363636	1
Oao	Nigeria	Afaha Okpo	0.0357143	0	0	0.0357143	0.142857	0	0.107143	0.0357143	0.178571	0	0.107143	0.0357143	0.25	0.0714286	0	0	0	0	0	1
Oau	Nigeria	Afaha Ukwong	0.0428571	0	0	0.0857143	0.0857143	0	0.142857	0.0428571	0.0571429	0.0142857	0.0285714	0	0.271429	0.128571	0	0.0428571	0.0428571	0	0.0142857	1
Ser	Senegal	Serer	0	0	0	0.217	0.043	0	0.216	0.174	0.043	0	0.087	0.043	0.086	0	0	0.087	0	0	0	0.996
Tem	Sierra L.	Temne	0.05	0	0	0.116667	0.0666667	0	0.175	0.00833333	0.15	0.0583333	0.1	0.108333	0.0833333	0.0583333	0	0.025	0	0	0	1
Tiv	Nigeria	Tiv	0.0784314	0	0	0.0588235	0.0980392	0	0.294118	0.0196078	0.0392157	0	0.0588235	0.0196078	0.196078	0.0784314	0.0196078	0	0	0	0.0392157	1
Wol	Senegal	Woloff	0	0	0	0.229	0.021	0	0.229	0.145	0.063	0.062	0.042	0.042	0.105	0	0	0.042	0	0	0.021	1.001
Yor	Nigeria	Yoruba	0.03	0	0	0.182	0.06	0	0.211	0.03	0	0	0.091	0.091	0.213	0.061	0	0	0	0	0.03	0.999
Gu1	Guinea B.	BDA/EJA/BAB/CCJ/BIF	0.04	0	0	0.06	0.02	0	0.12	0.1	0.18	0	0.14	0.02	0.14	0.06	0	0.04	0	0	0.08	1
Gu2	Guinea B.	BJG	0.09	0	0	0.18	0	0	0.13	0.05	0.13	0	0.13	0.09	0.05	0.05	0	0.05	0	0	0.05	1
Gu3	Guinea B.	BLE	0.11	0	0	0.13	0.07	0	0.15	0.06	0.11	0	0.05	0.13	0.11	0	0	0.03	0	0.03	0.02	1
Gu4	Guinea B.	PBO/MFV/MAN	0.04	0	0	0.06	0.04	0	0.18	0.13	0.17	0	0.08	0.12	0.04	0.03	0	0.06	0	0.01	0.04	1
Gu5	Guinea B.	FUP/FUF/FUL/FUT	0.01	0	0	0.17	0.06	0	0.22	0	0.16	0	0.1	0.05	0.03	0.01	0	0.15	0	0.03	0.01	1
Gu6	Guinea B.	MNK/MSW/LAN/JAD/SUS	0.05	0	0	0.09	0.05	0	0.14	0.07	0.23	0	0.05	0.12	0.07	0.03	0	0.03	0	0.02	0.05	1
Gu7	Guinea B.	NAJ	0.04	0	0	0.04	0.08	0	0.15	0.19	0.15	0	0.04	0.15	0.12	0	0	0	0	0.04	0	1
